# Supplementary material for: Exosomes derived from miR-92a-3p-overexpressing human mesenchymal stem cells enhance chondrogenesis and suppress cartilage degradation via targeting WNT5A
Source: Stem Cell Res Ther. 2018 Sep 26;9:247. doi: 10.1186/s13287-018-1004-0 (PMC6158854; doi:10.1186/s13287-018-1004-0)
Supplement: Supplementary file 1 — MiRNA expression profiles in exosomes before and after chondrogenic differentiation of MSCs. The expression profiles of miRNAs in exosomes before and after chondrogenic differentiation were detected using a miRNA microarray. SAM statistical software was used to identify differentially expressed miRNAs between undifferentiated MSC-Exos and chondro-differentiated MSC-Exos. Among the miRNAs that were consistently differentially expressed in all three paired samples, 36 were upregulated (fold change > 2) and 105 were downregulated (fold change <− 2) in chondro-differentiated MSC-Exos compared to levels in MSC-Exos. (XLSX 69 kb) [file 13287_2018_1004_MOESM1_ESM.xlsx]

## Sheet: Chondro-VS undifferentiated-exo
2.0 fold up regulated miRNAs
Name	Fold Change	Mean signal in chondro-exos	Mean signal in undifferentiated hMSC-Exos	p-value
hsa-miR-1290	65.8634	7.62637	1.58496	0.001759
hsa-miR-193a-5p	23.9848	7.81667	3.23263	0.003434
hsa-miR-6797-3p	2.55137	3.02577	1.6745	0.005276
hsa-miR-1246	89.4299	10.8064	4.32376	0.006616
hsa-miR-3619-5p	4.04765	4.7458	2.72872	0.007286
hsa-miR-4274	2.68519	3.17608	1.75105	0.007454
hsa-miR-4750-3p	3.22388	3.85401	2.16521	0.008291
hsa-miR-1226-5p	3.59173	4.20952	2.36484	0.009296
hsa-miR-668-5p	4.56215	4.26797	2.07825	0.010469
hsa-miR-6732-5p	2.63557	9.84797	8.44985	0.010804
hsa-miR-1263	6.85963	6.05886	3.28073	0.010972
hsa-miR-20a-5p	3.03449	3.68412	2.08267	0.011307
hsa-miR-378h	5.52501	4.80214	2.33616	0.012647
hsa-miR-450b-5p	3.04374	3.5536	1.94775	0.015829
hsa-miR-548x-3p	2.58367	5.34476	3.97533	0.016499
hsa-miR-663a	2.30862	9.51268	8.30565	0.016834
hsa-miR-628-5p	3.88647	4.22384	2.26538	0.020352
hsa-miR-4797-5p	3.54443	4.83077	3.00522	0.021357
hsa-miR-320b	3.08558	7.61436	5.98882	0.021524
hsa-miR-92a-3p	7.89048	6.88726	3.90714	0.023534
hsa-miR-23a-3p	2.1795	9.25629	8.13229	0.027052
hsa-miR-3921	2.75497	7.25907	5.79703	0.027554
hsa-miR-17-5p	3.27434	3.85723	2.14602	0.027889
hsa-miR-1825	3.74786	4.2347	2.32863	0.029229
hsa-miR-548a-3p	4.56205	6.94585	4.75617	0.030402
hsa-miR-6800-3p	4.04626	4.54358	2.52699	0.032077
hsa-miR-337-3p	2.52723	3.57652	2.23897	0.034255
hsa-miR-4706	3.08699	6.18817	4.56196	0.035427
hsa-miR-6750-5p	4.19482	5.39689	3.32828	0.040117
hsa-miR-320a	2.74887	7.7506	6.29176	0.040452
hsa-miR-32-5p	3.09351	3.7622	2.13296	0.040955
hsa-miR-548aj-3p	2.82287	4.81504	3.31788	0.042965
hsa-miR-320c	7.71077	6.67478	3.72791	0.04397
hsa-miR-106a-5p	2.78792	3.87467	2.39548	0.044807
hsa-miR-877-5p	3.47602	4.42289	2.62545	0.04531
hsa-miR-8075	8.02203	9.11162	6.10765	0.047822
2.0 fold down regulated miRNAs
Name	Fold Change	Mean signal in chondro-exos	Mean signal in undifferentiated hMSC-Exos	p-value
hsa-miR-377-3p	-3.05718	1.58496	3.19716	0.001926
hsa-miR-6891-5p	-5.41926	2.56358	5.00168	0.002429
hsa-miR-548d-3p	-4.01942	1.74502	3.75201	0.002931
hsa-miR-548j-3p	-2.24287	1.78671	2.95205	0.003099
hsa-miR-4417	-3.15022	1.73909	3.39454	0.003601
hsa-miR-3679-5p	-2.79557	2.66962	4.15276	0.003769
hsa-miR-548aa	-5.48614	2.6457	5.10149	0.00402
hsa-miR-548t-3p	-5.48614	2.6457	5.10149	0.00402
hsa-miR-4695-5p	-2.68764	4.71158	6.13792	0.004774
hsa-miR-1225-5p	-8.27443	2.61145	5.66011	0.005109
hsa-miR-8089	-5.00854	2.55702	4.88141	0.005444
hsa-miR-451b	-3.46284	1.79724	3.5892	0.005779
hsa-miR-570-3p	-4.28312	2.30319	4.40185	0.006114
hsa-miR-30c-5p	-2.66912	1.83533	3.2517	0.006281
hsa-miR-7150	-7.89763	2.67256	5.65398	0.006951
hsa-miR-548ap-3p	-4.12411	2.92635	4.97043	0.007956
hsa-miR-548e-5p	-2.07131	1.58496	2.6355	0.008124
hsa-miR-4707-5p	-2.39775	6.68605	7.94772	0.008459
hsa-miR-7107-5p	-9.45341	3.15057	6.39141	0.008961
hsa-miR-6824-5p	-2.14274	2.51347	3.61293	0.010637
hsa-miR-548az-3p	-2.3394	1.85088	3.07703	0.011139
hsa-miR-1275	-3.88417	2.94448	4.90209	0.011474
hsa-miR-466	-9.82115	1.84926	5.14515	0.012144
hsa-miR-6821-5p	-2.09642	7.46177	8.52969	0.012479
hsa-miR-6504-3p	-3.4572	1.77304	3.56264	0.012814
hsa-miR-3529-3p	-3.21571	1.86563	3.55077	0.013149
hsa-miR-6753-5p	-2.7633	1.81188	3.27828	0.013317
hsa-miR-4516	-2.05322	9.15765	10.1955	0.013484
hsa-miR-3681-3p	-2.64574	1.64725	3.05092	0.013652
hsa-miR-5001-5p	-2.61428	6.89994	8.28636	0.014154
hsa-miR-6791-5p	-2.1025	7.53129	8.6034	0.014322
hsa-miR-4270	-3.1107	5.67268	7.30992	0.014489
hsa-miR-7108-5p	-2.08648	7.96564	9.02671	0.014657
hsa-miR-196b-3p	-7.03162	1.80906	4.62292	0.014824
hsa-miR-548at-3p	-3.39797	1.66318	3.42786	0.014992
hsa-miR-34b-3p	-4.35825	1.92124	4.04499	0.015327
hsa-miR-3691-3p	-2.57436	1.6685	3.03271	0.015494
hsa-miR-1273c	-6.87723	1.58496	4.36679	0.015997
hsa-miR-6715a-3p	-2.45507	2.17846	3.47423	0.016164
hsa-miR-3591-3p	-8.64505	2.12266	5.23454	0.017504
hsa-miR-5196-5p	-2.38506	2.27182	3.52584	0.018174
hsa-miR-548z	-2.19487	3.13171	4.26585	0.018593
hsa-miR-548h-3p	-2.19487	3.13171	4.26585	0.018593
hsa-miR-3175	-2.49126	1.67348	2.99036	0.019347
hsa-miR-5739	-2.955	1.58615	3.14931	0.020017
hsa-miR-6752-5p	-2.16202	6.78604	7.89842	0.020519
hsa-miR-6068	-5.69279	4.08904	6.59817	0.020687
hsa-miR-4475	-2.42788	1.61376	2.89346	0.020854
hsa-miR-5681a	-2.11826	2.52016	3.60304	0.021189
hsa-miR-548w	-2.00474	1.84321	2.84663	0.021692
hsa-miR-4649-5p	-4.40913	3.26975	5.41025	0.021859
hsa-miR-524-5p	-2.03315	1.74935	2.77307	0.022362
hsa-miR-6510-5p	-2.30531	2.0009	3.20586	0.022529
hsa-miR-548al	-2.2184	1.69107	2.84058	0.022697
hsa-miR-6723-5p	-3.80102	2.67243	4.59882	0.023367
hsa-miR-21-3p	-2.98789	1.8205	3.39963	0.024037
hsa-miR-4497	-3.81408	9.43989	11.3712	0.024539
hsa-miR-7-2-3p	-2.8244	1.74265	3.24059	0.024874
hsa-miR-329-3p	-2.17241	2.01613	3.13543	0.026549
hsa-miR-7641	-6.92849	2.77753	5.57008	0.028224
hsa-miR-885-5p	-2.16292	1.63072	2.7437	0.028894
hsa-miR-3177-3p	-2.47638	2.21247	3.5207	0.029062
hsa-miR-6802-5p	-4.29051	2.76509	4.86624	0.029564
hsa-miR-6715b-5p	-2.11043	1.79442	2.87196	0.029732
hsa-miR-1231	-2.18368	2.1413	3.26807	0.029899
hsa-miR-4463	-3.32853	6.20432	7.9392	0.030235
hsa-miR-4253	-2.52589	2.32604	3.66283	0.030737
hsa-miR-937-5p	-4.19934	4.54619	6.61635	0.03124
hsa-miR-6775-5p	-3.13458	4.9288	6.57707	0.031407
hsa-miR-891a-5p	-2.66851	1.88308	3.29911	0.031742
hsa-miR-30b-5p	-2.6351	1.82658	3.22443	0.032245
hsa-miR-6749-5p	-4.28991	4.41945	6.52039	0.032747
hsa-miR-4443	-5.35997	3.54965	5.97187	0.033417
hsa-miR-4634	-2.16039	2.52481	3.6361	0.03392
hsa-miR-6509-3p	-2.30108	1.77316	2.97547	0.034087
hsa-miR-3617-3p	-2.17472	2.11634	3.23717	0.034757
hsa-miR-6858-5p	-2.29978	6.73442	7.93592	0.035092
hsa-miR-7153-3p	-2.46266	1.84259	3.14281	0.036265
hsa-miR-4532	-2.82347	7.82648	9.32395	0.0366
hsa-miR-4651	-3.12885	5.70343	7.34907	0.037102
hsa-miR-196a-3p	-2.32165	1.58496	2.80011	0.03727
hsa-miR-3935	-4.48291	2.20251	4.36695	0.037605
hsa-miR-181a-3p	-2.51492	1.97612	3.30664	0.03794
hsa-miR-138-1-3p	-2.55996	2.23199	3.58811	0.038275
hsa-miR-494-3p	-5.07144	2.56916	4.91155	0.038945
hsa-let-7b-3p	-2.6611	2.24649	3.65851	0.039112
hsa-miR-3141	-3.69132	4.17794	6.06207	0.03928
hsa-miR-3663-3p	-4.35781	3.7407	5.8643	0.039447
hsa-miR-5002-3p	-2.03912	1.77766	2.80561	0.039615
hsa-miR-4433-3p	-5.05916	3.31459	5.65348	0.039782
hsa-miR-3648	-5.14803	2.53745	4.90148	0.041457
hsa-miR-634	-3.26411	1.62796	3.33465	0.042295
hsa-miR-6816-3p	-2.14605	1.6445	2.74619	0.04263
hsa-miR-5708	-2.30599	1.75899	2.96437	0.042797
hsa-miR-6771-5p	-2.92393	4.58273	6.13063	0.043467
hsa-miR-4689	-5.44531	4.12882	6.57383	0.044975
hsa-miR-371b-5p	-2.63176	2.96212	4.35815	0.045645
hsa-miR-4721	-2.14784	2.42221	3.5251	0.046482
hsa-miR-6716-5p	-5.00869	2.80663	5.13106	0.046817
hsa-miR-7-1-3p	-2.41165	1.82615	3.09617	0.047487
hsa-miR-411-3p	-3.07696	1.95955	3.58105	0.047655
hsa-miR-4739	-5.50359	4.90574	7.36611	0.04799
hsa-miR-4687-3p	-2.23229	7.93774	9.09626	0.048325
hsa-miR-6879-5p	-3.09928	3.27987	4.9118	0.048995
hsa-miR-7975	-3.21053	1.84685	3.52966	0.049665

## Sheet: case 1
2.0 fold up regulated miRNAs
Name	Fold Change	Mean signal in chondro-exos	Mean signal in undifferentiated hMSC-Exos
hsa-miR-1290	55.1391	7.36997	1.58496
hsa-miR-1246	48.1928	10.2299	4.63917
hsa-miR-193a-5p	9.57623	5.91689	2.65743
hsa-miR-6877-3p	4.25728	4.64146	2.55152
hsa-miR-4797-5p	4.23745	4.68438	2.60118
hsa-miR-4767	3.95074	3.81732	1.8352
hsa-miR-32-5p	3.82794	4.11175	2.17518
hsa-miR-6805-3p	3.72191	3.48101	1.58496
hsa-miR-8071	3.63338	4.51875	2.65743
hsa-miR-668-5p	3.62987	4.30192	2.442
hsa-miR-1263	3.60759	5.25068	3.39964
hsa-miR-1910-5p	3.51294	4.1345	2.32182
hsa-miR-145-5p	3.51241	5.57002	3.75756
hsa-miR-2277-5p	3.4232	3.42106	1.64571
hsa-miR-4502	3.4232	3.39203	1.61668
hsa-miR-1281	3.42046	4.97528	3.20109
hsa-miR-628-5p	3.35382	4.08918	2.34337
hsa-miR-1228-3p	3.26679	3.81479	2.10691
hsa-miR-320c	3.23338	5.68062	3.98757
hsa-miR-8075	3.2231	8.61575	6.9273
hsa-miR-17-5p	3.05284	3.45592	1.84577
hsa-miR-3135b	3.02065	7.1924	5.59755
hsa-miR-6776-5p	2.88844	3.91654	2.38625
hsa-miR-4529-3p	2.85839	3.3811	1.86589
hsa-miR-4440	2.84058	8.36929	6.86311
hsa-miR-92a-3p	2.81918	5.77327	4.27799
hsa-miR-548a-3p	2.80512	5.90253	4.41446
hsa-miR-6836-3p	2.77514	3.05753	1.58496
hsa-miR-6861-3p	2.77514	3.05753	1.58496
hsa-miR-3148	2.76621	3.81651	2.3486
hsa-miR-663a	2.75565	9.35389	7.8915
hsa-miR-27b-3p	2.74467	4.6959	3.23927
hsa-miR-337-3p	2.64157	2.98636	1.58496
hsa-miR-619-5p	2.6321	8.15476	6.75854
hsa-miR-940	2.57676	3.96977	2.60421
hsa-miR-4750-3p	2.57676	3.6228	2.25724
hsa-miR-1825	2.5586	2.94032	1.58496
hsa-miR-6511b-5p	2.54467	4.89947	3.55199
hsa-miR-297	2.47069	6.33941	5.0345
hsa-miR-107	2.43718	4.62723	3.34201
hsa-miR-4786-3p	2.39416	2.84448	1.58496
hsa-miR-1226-5p	2.38575	3.58734	2.33289
hsa-miR-1972	2.37553	4.60999	3.36174
hsa-miR-6750-5p	2.37553	4.88553	3.63728
hsa-miR-4793-3p	2.3708	7.92715	6.68178
hsa-miR-143-3p	2.36949	4.58507	3.3405
hsa-miR-3619-5p	2.34841	4.10742	2.87573
hsa-miR-106a-5p	2.34377	3.12595	1.89711
hsa-miR-320b	2.32148	6.53399	5.31895
hsa-miR-6732-5p	2.29739	9.19984	7.99985
hsa-miR-1278	2.2856	2.77754	1.58496
hsa-miR-16-2-3p	2.28503	3.60537	2.41315
hsa-miR-6875-3p	2.28503	3.05076	1.85855
hsa-miR-23a-3p	2.27873	8.5884	7.40017
hsa-miR-4433-5p	2.26114	2.76201	1.58496
hsa-miR-4258	2.20573	2.72622	1.58496
hsa-miR-4720-5p	2.20105	4.67599	3.5378
hsa-miR-6800-3p	2.19795	3.46796	2.33181
hsa-miR-1538	2.1968	2.92355	1.78814
hsa-miR-574-5p	2.16485	2.69923	1.58496
hsa-miR-3921	2.14511	6.37766	5.27661
hsa-miR-4727-3p	2.14316	2.73127	1.63153
hsa-miR-6798-3p	2.13882	2.68178	1.58496
hsa-miR-1298-3p	2.13064	4.16262	3.07133
hsa-miR-4481	2.12685	3.16958	2.08086
hsa-miR-450b-5p	2.12627	3.37711	2.28879
hsa-miR-6777-5p	2.12442	3.07731	1.99024
hsa-miR-6796-5p	2.12442	3.48466	2.3976
hsa-miR-451a	2.10132	4.16101	3.08971
hsa-miR-4722-3p	2.10023	2.65551	1.58496
hsa-miR-1180-3p	2.0929	3.20415	2.13864
hsa-miR-320d	2.08475	4.69902	3.63914
hsa-miR-548x-3p	2.04742	4.47272	3.43892
hsa-miR-4776-5p	2.02909	2.8934	1.87257
hsa-miR-4274	2.02785	2.60783	1.58788
hsa-miR-4785	2.02506	2.60292	1.58496
2.0 fold down regulated miRNAs
Name	Fold Change	Mean signal in chondro-exos	Mean signal in undifferentiated hMSC-Exos	p-valu
hsa-miR-3648	-11.4445	1.77327	5.28986
hsa-miR-7150	-6.20076	2.31621	4.94865
hsa-miR-1225-5p	-6.00638	2.14719	4.73369
hsa-miR-6891-5p	-5.6251	1.70093	4.19281
hsa-miR-6790-5p	-5.33515	2.50013	4.91566
hsa-miR-7641	-5.09628	2.15026	4.4997
hsa-miR-1229-5p	-4.95763	2.02922	4.33887
hsa-miR-6068	-4.58954	2.91651	5.11486
hsa-miR-3591-3p	-4.08443	1.73233	3.76246
hsa-miR-3180-3p	-3.97153	2.33196	4.32165
hsa-miR-4443	-3.7821	3.35471	5.2739
hsa-miR-466	-3.54486	1.58496	3.41069
hsa-miR-8089	-3.52938	2.01384	3.83326
hsa-miR-6749-5p	-3.49451	3.79371	5.5988
hsa-miR-3188	-3.43223	1.58496	3.36411
hsa-miR-7107-5p	-3.38448	2.9932	4.75213
hsa-miR-6509-3p	-3.33375	1.58496	3.32211
hsa-miR-1275	-3.31341	2.45713	4.18545
hsa-miR-548d-3p	-3.3004	1.58496	3.3076
hsa-miR-6716-5p	-3.29299	2.46159	4.18099
hsa-miR-937-5p	-3.23941	3.98674	5.68248
hsa-miR-4270	-3.21846	4.72555	6.41193
hsa-miR-6798-5p	-3.2063	3.91922	5.60013
hsa-miR-8063	-3.10989	2.05556	3.69243
hsa-miR-3679-5p	-3.0713	1.64981	3.26866
hsa-miR-4497	-3.07067	9.26061	10.8792
hsa-miR-3663-3p	-3.04002	2.65144	4.25552
hsa-miR-6802-5p	-2.98486	2.59551	4.17318
hsa-miR-328-5p	-2.98055	5.42349	6.99907
hsa-miR-5100	-2.976	4.2447	5.81807
hsa-miR-4649-5p	-2.96127	3.41842	4.98463
hsa-miR-4741	-2.88288	4.35311	5.88062
hsa-miR-196b-3p	-2.87502	1.58496	3.10854
hsa-miR-498	-2.85839	2.04077	3.55597
hsa-miR-4433-3p	-2.80567	3.25396	4.74231
hsa-miR-548aa	-2.79758	2.5792	4.06338
hsa-miR-548t-3p	-2.79758	2.5792	4.06338
hsa-miR-4433b-3p	-2.79585	4.48298	5.96627
hsa-miR-4492	-2.74933	4.16289	5.62197
hsa-miR-377-3p	-2.7307	1.58496	3.03423
hsa-miR-34b-3p	-2.71779	1.58496	3.0274
hsa-miR-570-3p	-2.71032	2.10793	3.54639
hsa-miR-4689	-2.65838	4.09439	5.50494
hsa-miR-4505	-2.61743	4.40034	5.78849
hsa-miR-1227-5p	-2.58487	5.13448	6.50457
hsa-miR-6771-5p	-2.57019	4.38907	5.75094
hsa-miR-4758-5p	-2.56254	4.28467	5.64224
hsa-miR-6879-5p	-2.54408	3.12726	4.4744
hsa-miR-4463	-2.54091	5.67741	7.02276
hsa-miR-4275	-2.52878	1.58496	2.9234
hsa-miR-184	-2.50634	1.58496	2.91054
hsa-miR-548ap-3p	-2.49987	2.9715	4.29336
hsa-miR-4417	-2.48558	1.58496	2.89855
hsa-miR-6075	-2.47721	2.75633	4.06505
hsa-miR-3141	-2.45321	4.12882	5.42349
hsa-miR-181a-5p	-2.44869	3.05752	4.34954
hsa-miR-8084	-2.4456	1.81835	3.10854
hsa-miR-1273c	-2.42707	1.58496	2.86418
hsa-miR-5002-3p	-2.41767	1.58496	2.85858
hsa-miR-3621	-2.37905	4.8031	6.05349
hsa-miR-4695-5p	-2.36938	4.01631	5.26082
hsa-miR-4739	-2.35257	4.86304	6.09728
hsa-miR-6722-3p	-2.33606	5.17169	6.39576
hsa-miR-885-3p	-2.32211	2.23061	3.44604
hsa-miR-6821-5p	-2.317	6.55449	7.76675
hsa-miR-1268b	-2.29571	4.26302	5.46196
hsa-miR-6752-5p	-2.27974	5.73786	6.92672
hsa-miR-616-5p	-2.27908	1.58496	2.77341
hsa-miR-494-3p	-2.27553	2.27434	3.46055
hsa-miR-548az-3p	-2.27132	1.58496	2.76849
hsa-miR-3937	-2.26945	2.92154	4.10389
hsa-miR-4665-5p	-2.26909	2.72393	3.90605
hsa-miR-30c-5p	-2.25481	1.58496	2.75797
hsa-miR-4532	-2.2524	7.27271	8.44417
hsa-miR-548at-3p	-2.24411	1.58496	2.75111
hsa-miR-22-3p	-2.23591	4.3669	5.52776
hsa-miR-6723-5p	-2.20522	2.36186	3.50278
hsa-miR-1231	-2.20105	2.15806	3.29625
hsa-let-7b-3p	-2.19932	2.033	3.17006
hsa-miR-449b-3p	-2.19932	1.91738	3.05444
hsa-miR-132-3p	-2.1968	1.88433	3.01973
hsa-miR-1909-3p	-2.19599	3.79209	4.92696
hsa-miR-4651	-2.15329	5.14683	6.25337
hsa-miR-185-5p	-2.13924	1.81835	2.91544
hsa-miR-3529-3p	-2.13463	1.58496	2.67895
hsa-let-7f-2-3p	-2.12846	1.58496	2.67477
hsa-miR-939-5p	-2.12685	2.19164	3.28036
hsa-miR-3185	-2.12563	5.36357	6.45146
hsa-miR-6779-5p	-2.11024	4.04503	5.12244
hsa-miR-548f-5p	-2.10336	1.58496	2.65766
hsa-miR-5188	-2.10303	1.58496	2.65743
hsa-miR-27a-3p	-2.10132	3.39913	4.47042
hsa-miR-212-3p	-2.09347	1.58496	2.65086
hsa-miR-329-3p	-2.0924	1.58496	2.65012
hsa-miR-6782-5p	-2.07821	3.55414	4.60948
hsa-miR-548al	-2.0683	1.58496	2.63341
hsa-miR-6715a-3p	-2.06456	1.81835	2.86418
hsa-miR-6507-3p	-2.05659	1.58496	2.62522
hsa-miR-1202	-2.03235	1.58496	2.60812
hsa-miR-548y	-2.03195	1.58496	2.60783
hsa-miR-5197-5p	-2.03195	1.58496	2.60783
hsa-miR-1343-5p	-2.03139	4.82591	5.84838
hsa-miR-3617-3p	-2.02614	1.58496	2.6037
hsa-let-7c-3p	-2.0246	1.58496	2.6026
hsa-miR-548c-3p	-2.01047	1.72511	2.73265
hsa-miR-138-1-3p	-2.00649	1.67613	2.6808

## Sheet: case 2
2.0 fold up regulated miRNAs
Name	Fold Change	Mean signal in chondro-exos	Mean signal in undifferentiated hMSC-Exos
hsa-miR-1246	377.203	11.4034	2.84416
hsa-miR-1290	69.1895	7.84858	1.73609
hsa-miR-193a-5p	34.7172	9.05927	3.94169
hsa-miR-8075	17.3993	9.29798	5.17702
hsa-miR-145-5p	14.2761	8.01495	4.17943
hsa-miR-125a-5p	13.2243	7.0243	3.29918
hsa-miR-92a-3p	10.9636	8.61014	5.15549
hsa-miR-877-5p	10.8173	5.77654	2.34127
hsa-miR-193b-5p	10.6987	5.95832	2.53895
hsa-miR-320c	9.99718	6.62553	3.30401
hsa-miR-668-5p	9.99505	5.40684	2.08563
hsa-miR-1281	8.40639	6.38784	3.31636
hsa-miR-378h	7.07214	5.40335	2.5812
hsa-miR-4767	6.04274	4.49371	1.89851
hsa-miR-2277-5p	6.04262	4.64602	2.05085
hsa-miR-3613-5p	5.94808	4.99621	2.42379
hsa-miR-6750-5p	5.73702	5.68102	3.16072
hsa-miR-1263	5.72421	6.3941	3.87702
hsa-miR-106a-5p	5.63218	5.59731	3.10362
hsa-miR-20a-5p	5.43248	5.20761	2.766
hsa-miR-143-3p	5.42982	7.6276	5.18669
hsa-miR-574-5p	5.40592	4.67776	2.24322
hsa-miR-361-5p	5.38	5.308	2.8804
hsa-miR-17-5p	5.32557	5.46029	3.04735
hsa-miR-450b-5p	5.26131	4.62089	2.22547
hsa-miR-1825	5.16449	4.75202	2.38339
hsa-miR-1910-5p	5.03188	5.87665	3.54555
hsa-miR-6511b-5p	4.96032	5.32943	3.019
hsa-miR-6796-3p	4.9219	4.19338	1.89416
hsa-miR-1184	4.7776	5.53512	3.27883
hsa-miR-409-3p	4.73074	4.6477	2.40563
hsa-miR-3135b	4.71884	8.93836	6.69993
hsa-miR-138-5p	4.70236	4.52774	2.29435
hsa-miR-4750-3p	4.30817	4.64602	2.53895
hsa-miR-3201	4.2879	4.75397	2.6537
hsa-miR-6800-3p	4.19206	4.86862	2.80096
hsa-miR-4797-5p	4.10533	5.18925	3.15175
hsa-miR-3619-5p	3.73957	4.978	3.07513
hsa-miR-4706	3.68704	7.14347	5.26101
hsa-miR-107	3.60513	5.87483	4.02478
hsa-miR-6796-5p	3.38843	6.59297	4.83236
hsa-miR-1226-5p	3.34357	4.29656	2.55517
hsa-miR-93-5p	3.29354	4.916	3.19636
hsa-miR-6836-3p	3.26309	3.38694	1.6807
hsa-miR-346	3.23535	3.90059	2.20667
hsa-miR-103a-3p	3.15613	5.38805	3.72989
hsa-miR-628-5p	3.11103	4.64602	3.00863
hsa-let-7d-5p	3.11024	5.26761	3.63059
hsa-miR-548x-3p	3.07322	6.16772	4.54797
hsa-miR-4436b-5p	3.04268	4.37038	2.76503
hsa-miR-3064-5p	3.02681	4.89766	3.29987
hsa-miR-3157-3p	3.01699	3.47819	1.88508
hsa-miR-6875-3p	2.98916	3.63059	2.05085
hsa-miR-337-3p	2.98916	4.22546	2.64572
hsa-miR-6793-3p	2.96081	3.43609	1.8701
hsa-miR-127-3p	2.92294	5.13945	3.59203
hsa-miR-4274	2.88019	3.63059	2.10442
hsa-miR-1228-3p	2.83876	4.81498	3.30972
hsa-miR-320d	2.79573	6.74167	5.25844
hsa-miR-6805-3p	2.75335	3.31682	1.85563
hsa-miR-1180-5p	2.73523	3.31682	1.86515
hsa-miR-6515-3p	2.71248	3.02458	1.58496
hsa-miR-320e	2.70045	3.86006	2.42685
hsa-miR-3162-3p	2.69895	3.31682	1.88442
hsa-miR-424-3p	2.69416	4.42268	2.99285
hsa-miR-324-3p	2.6806	3.77689	2.35433
hsa-miR-1224-3p	2.66475	3.08114	1.66714
hsa-miR-4469	2.66475	3.08563	1.67163
hsa-miR-4791	2.6626	3.38502	1.97219
hsa-miR-8084	2.66026	4.87787	3.4663
hsa-miR-6892-3p	2.65403	2.99315	1.58496
hsa-miR-1272	2.65344	4.25842	2.85056
hsa-miR-6753-3p	2.62821	3.59872	2.20464
hsa-miR-6846-5p	2.62821	3.75565	2.36157
hsa-miR-6751-5p	2.62618	3.31682	1.92385
hsa-miR-3944-3p	2.60555	4.21956	2.83797
hsa-miR-6732-5p	2.55994	10.3051	8.94901
hsa-miR-197-3p	2.51874	4.13398	2.80127
hsa-miR-6819-3p	2.50953	3.08511	1.7577
hsa-miR-21-5p	2.46598	3.2977	1.99554
hsa-miR-7114-3p	2.43985	3.2538	1.967
hsa-miR-6766-3p	2.4179	3.02458	1.75082
hsa-miR-423-5p	2.41098	5.42207	4.15245
hsa-miR-6731-3p	2.40258	3.02458	1.75999
hsa-miR-320b	2.36267	8.4741	7.23368
hsa-miR-3921	2.34599	8.33422	7.10403
hsa-miR-6877-3p	2.32986	3.65374	2.4335
hsa-miR-1972	2.32327	4.5984	3.38224
hsa-miR-548aj-3p	2.31191	4.77239	3.56331
hsa-miR-200b-5p	2.30834	3.63059	2.42373
hsa-miR-6747-5p	2.2887	3.63059	2.43606
hsa-miR-1248	2.27803	2.95915	1.77137
hsa-miR-4538	2.26905	3.63059	2.4485
hsa-miR-548a-3p	2.26241	7.02986	5.852
hsa-miR-320a	2.24797	8.63622	7.46759
hsa-miR-4440	2.19629	10.1398	9.00471
hsa-miR-6784-3p	2.18921	2.94835	1.81794
hsa-miR-4793-3p	2.17722	9.77677	8.65428
hsa-miR-619-5p	2.16475	8.24777	7.13357
hsa-miR-1299	2.1595	2.89471	1.78401
hsa-miR-3147	2.1486	3.91122	2.80782
hsa-miR-432-5p	2.14463	3.12717	2.02644
hsa-miR-940	2.12765	4.15409	3.06483
hsa-miR-6748-5p	2.11808	3.31682	2.23406
hsa-miR-2278	2.11144	3.63059	2.55236
hsa-miR-1180-3p	2.10847	5.59979	4.5236
hsa-miR-6880-3p	2.10449	2.78053	1.70707
hsa-miR-663a	2.09499	10.3619	9.29497
hsa-miR-23a-3p	2.0808	10.1941	9.137
hsa-miR-4487	2.07429	5.00776	3.95515
hsa-miR-6791-3p	2.06742	2.79225	1.74442
hsa-miR-1913	2.05504	2.72761	1.68844
hsa-miR-103a-2-5p	2.05504	3.1202	2.08103
hsa-miR-7111-3p	2.05504	2.73197	1.6928
hsa-miR-32-5p	2.05112	3.53335	2.49695
hsa-miR-4429	2.04883	4.83197	3.79718
hsa-miR-5010-3p	2.04265	2.67587	1.64543
hsa-miR-4659a-3p	2.03518	2.90028	1.87512
hsa-miR-599	2.03434	3.02428	1.99971
hsa-miR-23b-5p	2.01784	2.68548	1.67267
hsa-miR-1538	2.01756	3.39525	2.38263
hsa-miR-151a-5p	2.00077	3.85226	2.8517
2.0 fold down regulated miRNAs
Name	Fold Change	Mean signal in chondro-exos	Mean signal in undifferentiated hMSC-Exos
hsa-miR-184	-28.7326	2.29907	7.14369
hsa-miR-466	-26.9449	2.43011	7.18205
hsa-miR-3591-3p	-21.163	2.88633	7.2898
hsa-miR-449b-3p	-19.6221	2.58174	6.87615
hsa-miR-1273c	-15.9655	2.15678	6.15366
hsa-miR-212-3p	-14.9163	2.61423	6.51305
hsa-miR-196b-3p	-13.9161	2.62889	6.42757
hsa-miR-4269	-12.3673	2.23406	5.86251
hsa-miR-4445-3p	-11.1035	2.31326	5.7862
hsa-miR-7977	-10.7053	3.22689	6.64714
hsa-miR-548aa	-10.3682	2.72761	6.10171
hsa-miR-548t-3p	-10.3682	2.72761	6.10171
hsa-miR-3935	-10.1418	2.93687	6.27911
hsa-miR-7975	-9.77254	2.343	5.63173
hsa-miR-187-5p	-9.30859	2.47374	5.6923
hsa-miR-1911-3p	-8.95101	2.36819	5.53024
hsa-miR-8064	-8.43934	2.76474	5.84187
hsa-miR-211-3p	-8.25725	2.39028	5.43594
hsa-miR-570-3p	-8.25503	3.0302	6.07547
hsa-miR-34b-3p	-8.15253	2.70423	5.73147
hsa-miR-4428	-7.65694	2.59769	5.53446
hsa-miR-6504-3p	-7.58911	2.23406	5.15799
hsa-miR-5100	-7.57367	4.98394	7.90493
hsa-miR-585-5p	-7.38308	2.26379	5.14802
hsa-miR-4454	-7.36215	7.4693	10.3494
hsa-miR-21-3p	-7.05995	2.24131	5.06097
hsa-miR-7-2-3p	-6.97419	2.12095	4.92297
hsa-miR-564	-6.96073	2.09335	4.89259
hsa-miR-634	-6.96073	2.1285	4.92774
hsa-miR-4773	-6.72661	2.0496	4.79948
hsa-miR-7150	-6.678	4.14453	6.88394
hsa-miR-34c-3p	-6.54511	2.35769	5.0681
hsa-miR-411-3p	-6.54107	2.50168	5.2112
hsa-miR-6805-5p	-6.29115	6.12202	8.77535
hsa-miR-575	-6.26078	2.38479	5.03113
hsa-miR-185-3p	-6.17309	2.49297	5.11896
hsa-miR-3937	-6.15653	3.68896	6.31107
hsa-miR-7107-5p	-5.99368	4.98394	7.56738
hsa-miR-4467	-5.92127	5.34641	7.91232
hsa-miR-3529-3p	-5.91051	2.30762	4.87091
hsa-miR-451b	-5.887	2.26989	4.82743
hsa-miR-1225-5p	-5.86766	3.63059	6.18337
hsa-miR-548d-3p	-5.85344	2.47374	5.02302
hsa-miR-181a-3p	-5.82439	2.18273	4.72483
hsa-miR-4261	-5.81592	2.12769	4.6677
hsa-miR-6891-5p	-5.80344	3.31276	5.84967
hsa-miR-891a-5p	-5.74905	2.23406	4.75738
hsa-miR-4731-3p	-5.74517	2.56971	5.09206
hsa-miR-3177-3p	-5.69698	2.87334	5.38354
hsa-let-7b-3p	-5.54326	2.47374	4.94447
hsa-miR-5688	-5.54326	2.47374	4.94447
hsa-miR-181c-3p	-5.48029	2.24409	4.69834
hsa-miR-494-3p	-5.45876	4.3164	6.76497
hsa-miR-6132	-5.22188	2.70901	5.09358
hsa-miR-548at-3p	-5.0102	2.40877	4.73364
hsa-miR-5739	-4.94814	2.42589	4.73278
hsa-miR-3180-3p	-4.73393	2.82953	5.07257
hsa-miR-3064-3p	-4.713	2.72761	4.96425
hsa-miR-7153-3p	-4.66733	2.45531	4.67791
hsa-miR-7-1-3p	-4.64143	2.41468	4.62925
hsa-miR-3681-3p	-4.64143	2.47205	4.68662
hsa-miR-181a-2-3p	-4.62719	2.84459	5.05473
hsa-miR-6822-5p	-4.62719	2.43796	4.64809
hsa-miR-4443	-4.61519	5.11693	7.32332
hsa-miR-548ap-3p	-4.57075	3.91974	6.11217
hsa-miR-3150a-5p	-4.38217	2.158	4.28965
hsa-miR-885-5p	-4.35735	2.11451	4.23796
hsa-miR-6722-5p	-4.27586	2.70997	4.80618
hsa-miR-6813-5p	-4.25079	2.39047	4.47821
hsa-miR-642a-3p	-4.20246	2.57185	4.64308
hsa-miR-4505	-4.14317	6.00851	8.05924
hsa-miR-34a-3p	-3.98131	2.14426	4.1375
hsa-miR-30c-5p	-3.95694	2.3845	4.36888
hsa-miR-4694-3p	-3.91891	2.572	4.54246
hsa-miR-377-3p	-3.91891	2.16395	4.1344
hsa-miR-3175	-3.89904	2.24288	4.20599
hsa-miR-6816-3p	-3.89904	2.04039	4.00351
hsa-miR-7641	-3.89228	5.26676	7.22737
hsa-miR-1288-5p	-3.84231	2.15149	4.09346
hsa-miR-3919	-3.79285	2.33136	4.25464
hsa-miR-593-5p	-3.78675	2.17789	4.09885
hsa-miR-548az-3p	-3.78397	2.38453	4.30443
hsa-miR-4695-5p	-3.76859	5.49574	7.40976
hsa-miR-5708	-3.74784	2.47374	4.3798
hsa-miR-548al	-3.67371	2.02619	3.90342
hsa-miR-3617-3p	-3.66698	2.69898	4.57358
hsa-miR-4788	-3.61424	2.23406	4.08775
hsa-miR-6781-5p	-3.57588	2.93847	4.77677
hsa-miR-4709-5p	-3.49348	2.26373	4.0684
hsa-miR-5685	-3.47702	2.27049	4.06834
hsa-miR-6847-5p	-3.46913	2.92882	4.7234
hsa-miR-4423-3p	-3.45988	2.23406	4.02478
hsa-miR-4305	-3.4461	2.20522	3.99019
hsa-miR-138-1-3p	-3.43739	3.02094	4.80225
hsa-miR-524-5p	-3.42917	2.08167	3.85953
hsa-miR-6808-5p	-3.41992	3.11558	4.88954
hsa-miR-1275	-3.4166	4.14719	5.91975
hsa-miR-3691-3p	-3.40925	2.4724	4.24185
hsa-miR-3129-3p	-3.39309	1.96728	3.72988
hsa-miR-6873-5p	-3.38631	2.64826	4.40798
hsa-miR-764	-3.35965	1.89941	3.64772
hsa-miR-489-3p	-3.34284	2.67087	4.41194
hsa-miR-4786-5p	-3.31011	2.03184	3.75872
hsa-miR-8072	-3.30922	8.21411	9.9406
hsa-miR-4475	-3.24518	2.47289	4.17119
hsa-miR-30b-5p	-3.22545	2.95252	4.64201
hsa-miR-6768-3p	-3.22435	2.24276	3.93177
hsa-miR-3621	-3.21941	5.95328	7.64008
hsa-miR-6075	-3.19011	3.67747	5.35107
hsa-miR-328-5p	-3.16929	6.86833	8.5325
hsa-miR-4801	-3.15126	2.61145	4.26738
hsa-miR-196a-3p	-3.13678	2.22265	3.87194
hsa-miR-4417	-3.12669	2.69522	4.33985
hsa-miR-7110-5p	-3.12245	4.53362	6.17629
hsa-miR-4524b-5p	-3.11192	1.96904	3.60684
hsa-miR-5091	-3.10568	2.47374	4.10865
hsa-miR-4649-5p	-3.05698	4.36756	5.97966
hsa-miR-4275	-3.05193	2.17159	3.78131
hsa-miR-583	-3.04025	2.12723	3.73142
hsa-miR-7109-5p	-3.04025	2.51994	4.12413
hsa-miR-6715a-3p	-3.01668	3.52058	5.11354
hsa-miR-6830-5p	-2.9988	2.82607	4.41046
hsa-miR-4634	-2.98784	3.33092	4.91002
hsa-miR-4681	-2.97076	2.13682	3.70765
hsa-miR-6068	-2.96813	5.90126	7.47081
hsa-miR-1909-3p	-2.96009	4.98394	6.54958
hsa-miR-4721	-2.95587	2.80978	4.37337
hsa-miR-6768-5p	-2.91969	3.4737	5.01952
hsa-miR-3663-3p	-2.91866	5.33635	6.88166
hsa-miR-4497	-2.91656	10.6052	12.1494
hsa-miR-4459	-2.9127	6.30087	7.84323
hsa-miR-6722-3p	-2.91061	6.69402	8.23535
hsa-miR-6753-5p	-2.89318	2.69264	4.22529
hsa-miR-4691-3p	-2.89291	2.30552	3.83804
hsa-miR-5011-5p	-2.8878	2.26117	3.79114
hsa-miR-1343-5p	-2.8793	6.23484	7.76055
hsa-miR-4689	-2.86464	5.77327	7.29162
hsa-miR-6838-5p	-2.86033	2.73488	4.25106
hsa-miR-483-5p	-2.8456	2.42185	3.93058
hsa-miR-6715b-5p	-2.8456	2.21623	3.72497
hsa-miR-6510-5p	-2.82632	2.61489	4.11381
hsa-miR-1324	-2.82027	2.23406	3.72989
hsa-miR-195-5p	-2.81881	2.4657	3.96079
hsa-miR-6776-3p	-2.80346	2.67248	4.15969
hsa-miR-548y	-2.78108	2.6013	4.07695
hsa-miR-3679-5p	-2.77297	3.63059	5.10202
hsa-miR-486-3p	-2.7692	2.12037	3.58984
hsa-miR-3145-5p	-2.76396	2.70811	4.17485
hsa-miR-382-3p	-2.76396	2.47374	3.94048
hsa-miR-4739	-2.76255	6.84767	8.31367
hsa-miR-3178	-2.75928	8.58432	10.0486
hsa-miR-3939	-2.75632	2.25907	3.72181
hsa-miR-6845-5p	-2.75338	2.5624	4.0236
hsa-miR-3120-3p	-2.74275	2.39979	3.85541
hsa-miR-300	-2.73525	2.09997	3.55165
hsa-miR-219b-5p	-2.73523	2.47183	3.9235
hsa-miR-4645-5p	-2.70201	2.08969	3.52372
hsa-miR-4741	-2.70118	6.43528	7.86887
hsa-miR-140-3p	-2.6859	3.00019	4.4256
hsa-miR-504-3p	-2.68178	2.72761	4.1508
hsa-miR-4665-5p	-2.66856	3.51077	4.92683
hsa-miR-889-3p	-2.66856	2.24391	3.65997
hsa-miR-6771-5p	-2.65235	5.46124	6.86851
hsa-miR-8073	-2.64279	3.12508	4.52714
hsa-miR-487a-3p	-2.64279	2.22161	3.62367
hsa-miR-6767-5p	-2.6377	2.14403	3.54331
hsa-miR-6861-5p	-2.6377	2.61718	4.01646
hsa-miR-1323	-2.63555	3.0677	4.4658
hsa-miR-192-5p	-2.63267	2.23406	3.63059
hsa-miR-6743-5p	-2.6153	7.15721	8.54419
hsa-miR-3196	-2.6057	9.23474	10.6164
hsa-miR-6837-5p	-2.57967	2.5516	3.91879
hsa-miR-497-5p	-2.57488	1.9788	3.34331
hsa-miR-6749-5p	-2.56068	5.93119	7.28773
hsa-miR-6779-5p	-2.55666	5.09876	6.45303
hsa-miR-548e-5p	-2.5353	2.22303	3.56519
hsa-miR-1286	-2.52968	2.1278	3.46675
hsa-miR-548z	-2.52077	3.7254	5.05926
hsa-miR-548h-3p	-2.52077	3.7254	5.05926
hsa-miR-4433b-3p	-2.51031	6.40227	7.73013
hsa-miR-3960	-2.49274	11.5816	12.8993
hsa-miR-6879-5p	-2.48336	4.47398	5.78627
hsa-miR-548j-3p	-2.45747	2.71726	4.01443
hsa-miR-1207-5p	-2.4489	6.34712	7.63925
hsa-miR-1228-5p	-2.44542	8.15797	9.44805
hsa-miR-1227-5p	-2.44116	6.45699	7.74456
hsa-miR-5196-5p	-2.43997	3.24564	4.5325
hsa-miR-5001-5p	-2.43303	7.88202	9.16477
hsa-miR-6798-5p	-2.43104	6.18337	7.46495
hsa-miR-4651	-2.4242	7.11555	8.39306
hsa-miR-5004-5p	-2.42251	3.36431	4.64081
hsa-miR-4422	-2.42238	2.52786	3.80428
hsa-miR-548ad	-2.42238	2.32133	3.59775
hsa-miR-4802-3p	-2.39295	2.48749	3.74628
hsa-miR-3688-3p	-2.39249	2.25489	3.5134
hsa-miR-4700-3p	-2.39249	2.2228	3.48131
hsa-miR-6868-5p	-2.38628	2.81182	4.06658
hsa-miR-4707-5p	-2.38572	7.5931	8.84753
hsa-miR-4252	-2.3818	1.67514	2.92719
hsa-miR-485-3p	-2.36416	2.44594	3.68726
hsa-miR-4463	-2.35663	7.57385	8.81058
hsa-miR-329-3p	-2.35116	2.65624	3.88962
hsa-miR-641	-2.3238	2.7468	3.96328
hsa-miR-4470	-2.32292	2.19444	3.41038
hsa-miR-204-3p	-2.31799	2.53193	3.7448
hsa-miR-6824-5p	-2.31621	3.83439	5.04615
hsa-miR-6503-3p	-2.31505	2.25951	3.47056
hsa-miR-376c-3p	-2.31505	2.32589	3.53693
hsa-miR-362-3p	-2.30845	2.04039	3.24732
hsa-miR-8063	-2.30389	5.30194	6.50601
hsa-miR-6723-5p	-2.29907	3.72628	4.92733
hsa-miR-8083	-2.29116	2.65122	3.8473
hsa-miR-373-5p	-2.285	2.31695	3.50914
hsa-miR-1273a	-2.285	2.32615	3.51835
hsa-miR-6165	-2.28491	2.72761	3.91974
hsa-miR-4492	-2.26944	5.86325	7.04559
hsa-miR-8089	-2.26268	3.79089	4.96893
hsa-miR-1537-3p	-2.26009	2.28733	3.46371
hsa-miR-4436a	-2.25876	2.65724	3.83277
hsa-miR-922	-2.25876	1.89818	3.07371
hsa-miR-631	-2.25562	2.17722	3.35074
hsa-miR-6716-3p	-2.25562	2.77328	3.94681
hsa-miR-335-5p	-2.25511	2.41801	3.59121
hsa-miR-371a-5p	-2.2509	3.0125	4.18301
hsa-miR-3141	-2.24675	5.63052	6.79836
hsa-miR-412-3p	-2.23368	2.42495	3.58438
hsa-miR-6765-5p	-2.22759	7.40292	8.55841
hsa-miR-3925-5p	-2.22688	2.23406	3.38908
hsa-miR-4999-3p	-2.22081	2.20314	3.35423
hsa-miR-421	-2.22081	2.72761	3.87869
hsa-miR-181d-3p	-2.22081	2.21239	3.36348
hsa-miR-1285-3p	-2.19997	2.42662	3.5641
hsa-miR-487b-3p	-2.19997	3.04954	4.18702
hsa-miR-4670-5p	-2.19997	2.32654	3.46402
hsa-miR-548ay-3p	-2.19997	2.46385	3.60133
hsa-miR-208b-3p	-2.19877	2.50855	3.64525
hsa-miR-8080	-2.19877	2.50405	3.64074
hsa-miR-4749-5p	-2.19727	5.38539	6.5211
hsa-miR-4488	-2.18995	9.98565	11.1165
hsa-miR-665	-2.18978	2.72761	3.85839
hsa-miR-527	-2.18509	1.94314	3.07084
hsa-miR-518a-5p	-2.18509	1.94314	3.07084
hsa-miR-122-3p	-2.18509	2.36848	3.49617
hsa-miR-5002-3p	-2.1709	2.22879	3.34708
hsa-miR-6875-5p	-2.1709	2.56833	3.68662
hsa-miR-4253	-2.14843	3.16672	4.27
hsa-miR-937-5p	-2.14643	6.41305	7.51499
hsa-miR-548c-5p	-2.14439	2.5906	3.69117
hsa-miR-548w	-2.14439	2.59571	3.69628
hsa-miR-548o-5p	-2.14439	2.5906	3.69117
hsa-miR-548am-5p	-2.14439	2.5906	3.69117
hsa-miR-589-3p	-2.14439	2.26593	3.3665
hsa-miR-4638-3p	-2.14439	1.93933	3.0399
hsa-miR-3620-3p	-2.14246	2.38178	3.48105
hsa-miR-7845-5p	-2.12049	3.42864	4.51303
hsa-miR-5189-3p	-2.11808	2.30388	3.38664
hsa-miR-4329	-2.11808	2.30032	3.38308
hsa-miR-4530	-2.1171	9.05871	10.1408
hsa-miR-23c	-2.11465	2.34393	3.42435
hsa-miR-4688	-2.11465	2.59574	3.67616
hsa-miR-6794-5p	-2.11079	6.34317	7.42096
hsa-miR-6816-5p	-2.10949	7.78166	8.85855
hsa-miR-582-3p	-2.10048	2.05489	3.12561
hsa-miR-3684	-2.09412	2.11233	3.17868
hsa-miR-142-5p	-2.09235	2.27901	3.34413
hsa-miR-490-3p	-2.09235	2.09455	3.15968
hsa-miR-520d-5p	-2.09235	2.38069	3.44582
hsa-miR-942-3p	-2.09235	2.27901	3.34413
hsa-miR-29a-3p	-2.08952	3.02458	4.08775
hsa-miR-3910	-2.08952	3.19283	4.25601
hsa-miR-4734	-2.07192	7.91243	8.9634
hsa-miR-548ao-3p	-2.06993	2.51769	3.56727
hsa-let-7c-3p	-2.06993	2.15381	3.2034
hsa-miR-744-3p	-2.06718	2.28386	3.33153
hsa-miR-6789-5p	-2.06189	7.83474	8.8787
hsa-miR-4508	-2.05932	8.9739	10.0161
hsa-miR-1307-5p	-2.05834	2.05283	3.09431
hsa-miR-7108-5p	-2.05014	8.89231	9.92804
hsa-miR-8052	-2.04626	2.81188	3.84486
hsa-miR-5007-3p	-2.04256	2.16342	3.19379
hsa-miR-5580-3p	-2.04256	2.73082	3.76119
hsa-miR-551b-5p	-2.03162	3.06247	4.0851
hsa-miR-1915-3p	-2.02765	10.3805	11.4003
hsa-miR-6755-5p	-2.02309	2.04039	3.05695
hsa-miR-499a-3p	-2.02308	2.19396	3.21052
hsa-miR-548aw	-2.02308	2.25834	3.2749
hsa-miR-1273h-3p	-2.01847	2.27523	3.28849
hsa-miR-98-3p	-2.0004	2.04039	3.04068

## Sheet: case 3
2.0 fold up regulated miRNAs
Name	Fold Change	Mean signal in chondro-exos	Mean signal in undifferentiated hMSC-Exos
hsa-miR-1246	71.8134	10.725	4.55881
hsa-miR-193a-5p	47.7389	8.0664	2.48931
hsa-miR-1290	47.0194	7.14015	1.58496
hsa-miR-320c	17.362	7.57966	3.46179
hsa-miR-92a-3p	13.6821	5.62109	1.84687
hsa-miR-8075	13.1171	9.2505	5.53713
hsa-miR-1263	12.376	6.10231	2.47284
hsa-miR-3613-5p	10.9254	5.03458	1.58496
hsa-miR-548a-3p	10.8568	7.00807	3.56753
hsa-miR-1281	9.5737	6.99571	3.73663
hsa-miR-1228-3p	7.86099	5.43464	2.45993
hsa-miR-6800-3p	7.07363	4.71373	1.89128
hsa-miR-378h	6.97034	4.40779	1.60657
hsa-miR-193b-5p	6.61438	4.31057	1.58496
hsa-miR-1825	6.42943	4.32993	1.64524
hsa-miR-320a	6.15952	7.72827	5.10545
hsa-miR-4706	5.36081	6.34161	3.91916
hsa-miR-3619-5p	5.10715	4.67541	2.32289
hsa-miR-1226-5p	5.06791	4.05316	1.71177
hsa-miR-1298-3p	5.02252	5.15884	2.83043
hsa-miR-320b	5.00026	7.2295	4.90749
hsa-miR-548aj-3p	4.99642	4.67701	2.35611
hsa-miR-1184	4.89503	4.12768	1.83636
hsa-miR-6750-5p	4.55894	4.88898	2.70028
hsa-miR-3921	4.29452	6.39076	4.28826
hsa-miR-548ac	4.17967	6.0304	3.96701
hsa-miR-4529-3p	4.03411	3.59721	1.58496
hsa-miR-1180-5p	4.01203	3.58929	1.58496
hsa-miR-337-3p	3.63034	3.44507	1.58496
hsa-miR-6732-5p	3.54714	9.80943	7.98278
hsa-miR-1234-3p	3.15399	3.41481	1.75764
hsa-miR-6819-3p	3.00219	3.17098	1.58496
hsa-miR-32-5p	2.95365	3.23242	1.66992
hsa-miR-4797-5p	2.89172	3.77858	2.24665
hsa-miR-3157-3p	2.80153	3.07118	1.58496
hsa-miR-877-5p	2.74906	3.9219	2.46296
hsa-let-7a-5p	2.65683	3.39267	1.98297
hsa-miR-663a	2.5743	8.78832	7.42414
hsa-miR-4274	2.39594	2.84555	1.58496
hsa-miR-628-5p	2.37743	3.00854	1.75914
hsa-miR-450b-5p	2.34229	2.81288	1.58496
hsa-miR-668-5p	2.32461	2.80195	1.58496
hsa-miR-1260b	2.29856	2.81576	1.61503
hsa-miR-4720-5p	2.28721	2.77855	1.58496
hsa-miR-6511b-5p	2.20235	3.30884	2.1698
hsa-miR-7852-3p	2.14359	3.23242	2.13239
hsa-miR-4708-3p	2.10783	2.86949	1.79373
2.0 fold down regulated miRNAs
Name	Fold Change	Mean signal in chondro-exos	Mean signal in undifferentiated hMSC-Exos
hsa-miR-328-5p	-30.0872	2.11802	7.02909
hsa-miR-6765-5p	-30.0872	2.1394	7.05048
hsa-miR-1268b	-29.9436	1.58496	6.48914
hsa-miR-297	-26.9225	1.58496	6.3357
hsa-miR-4505	-26.5637	1.73849	6.46988
hsa-miR-6789-5p	-26.1565	2.47537	7.18447
hsa-miR-4433b-3p	-25.7347	1.92255	6.60819
hsa-miR-6816-5p	-23.9582	2.37675	6.9592
hsa-miR-4689	-23.3606	1.96008	6.50608
hsa-miR-3178	-23.2016	3.23242	7.76857
hsa-miR-6743-5p	-22.1736	2.00363	6.4744
hsa-miR-6722-3p	-22.0681	2.21641	6.6803
hsa-miR-4739	-18.9073	2.52145	6.76232
hsa-miR-4701-3p	-18.4103	1.58496	5.7874
hsa-miR-3197	-16.7057	1.58496	5.64723
hsa-miR-1180-3p	-16.0033	1.64524	5.64553
hsa-miR-4741	-14.7521	1.99671	5.87957
hsa-miR-1207-5p	-14.6556	1.88562	5.759
hsa-miR-6068	-14.4325	2.78607	6.63732
hsa-miR-4459	-14.2142	2.28411	6.11337
hsa-miR-4758-5p	-13.5687	2.08936	5.85157
hsa-miR-6749-5p	-13.4071	2.73192	6.47684
hsa-miR-1227-5p	-13.2459	3.09954	6.82702
hsa-miR-4486	-13.0727	2.52145	6.22994
hsa-miR-8063	-12.8501	1.58496	5.26867
hsa-miR-937-5p	-12.8115	2.52145	6.20082
hsa-miR-6780b-5p	-12.799	5.09935	8.77731
hsa-miR-619-5p	-12.7743	3.23242	6.90759
hsa-miR-7107-5p	-11.8473	1.66608	5.23257
hsa-miR-8071	-11.8248	1.58496	5.14871
hsa-miR-1225-5p	-11.8186	1.61869	5.18168
hsa-miR-6798-5p	-11.5052	2.0291	5.55332
hsa-miR-3141	-11.3678	2.06277	5.56964
hsa-miR-4433-3p	-11.041	1.58496	5.04976
hsa-miR-6716-5p	-10.4704	1.58496	4.97321
hsa-miR-4281	-10.4316	4.9097	8.29259
hsa-miR-3185	-10.3731	2.66387	6.03865
hsa-miR-3621	-10.1258	2.48871	5.82867
hsa-miR-4463	-10.1216	4.66261	8.00198
hsa-miR-4467	-10.1119	1.87607	5.21404
hsa-miR-4462	-9.90742	2.04658	5.35509
hsa-miR-4632-5p	-9.4803	2.91326	6.1582
hsa-miR-6787-5p	-9.24102	2.52145	5.7295
hsa-miR-1268a	-8.84609	3.59721	6.74225
hsa-miR-92b-5p	-8.74956	1.58496	4.71417
hsa-miR-4443	-8.49102	1.71277	4.79871
hsa-miR-3591-3p	-8.2554	1.60008	4.64542
hsa-miR-4674	-8.2115	2.89821	5.93585
hsa-miR-6790-5p	-8.19282	1.95551	4.98987
hsa-miR-3663-3p	-8.12023	1.96299	4.98451
hsa-miR-7844-5p	-8.01233	1.64524	4.64746
hsa-miR-1233-5p	-7.97406	1.94207	4.93738
hsa-miR-4651	-7.81323	3.59721	6.56313
hsa-miR-6775-5p	-7.61387	3.22736	6.15599
hsa-miR-6796-5p	-7.54371	2.21641	5.13168
hsa-miR-5093	-7.41226	2.638	5.52791
hsa-miR-3064-5p	-7.35898	1.58496	4.46447
hsa-miR-595	-7.2702	1.58496	4.44696
hsa-miR-6805-5p	-7.19352	3.58467	6.43137
hsa-miR-1909-3p	-7.14572	1.58496	4.42204
hsa-miR-3148	-7.13795	2.01418	4.84969
hsa-miR-4532	-7.10886	6.45001	9.27963
hsa-miR-4497	-7.01216	8.01713	10.827
hsa-miR-6799-5p	-6.8162	2.03164	4.80061
hsa-miR-6756-5p	-6.62729	3.98663	6.71504
hsa-miR-4270	-6.62238	4.05275	6.7801
hsa-miR-449b-3p	-6.42943	1.67656	4.36125
hsa-miR-7641	-6.34928	1.58496	4.25156
hsa-miR-8089	-6.22771	1.58496	4.22366
hsa-miR-1343-5p	-6.16061	2.72965	5.35272
hsa-miR-466	-6.11999	1.68826	4.30179
hsa-miR-4717-3p	-5.93006	2.14461	4.71266
hsa-miR-1228-5p	-5.85224	5.16222	7.71121
hsa-miR-4745-5p	-5.72675	6.6133	9.13102
hsa-miR-1275	-5.50571	1.64524	4.10616
hsa-miR-145-5p	-5.5002	2.21641	4.67589
hsa-miR-8064	-5.44015	1.58496	4.02861
hsa-miR-196b-3p	-5.43395	1.58496	4.02696
hsa-miR-7847-3p	-5.40935	2.17238	4.60784
hsa-miR-6849-5p	-5.37944	3.08228	5.50974
hsa-miR-6723-5p	-5.3051	1.84591	4.25329
hsa-miR-150-3p	-5.3051	1.82751	4.23489
hsa-miR-4734	-5.24174	5.15005	7.5401
hsa-miR-4649-5p	-5.2352	1.87827	4.26652
hsa-miR-4539	-5.17847	2.02858	4.40111
hsa-miR-4507	-5.14928	4.32993	6.6943
hsa-miR-8072	-5.14502	5.74304	8.10621
hsa-miR-548ap-3p	-5.10928	1.58496	3.93808
hsa-miR-7150	-5.07147	1.60582	3.94822
hsa-miR-6085	-5.06107	3.19335	5.53279
hsa-miR-4749-5p	-5.05528	1.97504	4.31283
hsa-miR-1972	-4.83236	1.58496	3.85769
hsa-miR-3907	-4.66663	1.82302	4.0454
hsa-miR-939-5p	-4.62586	1.67216	3.88188
hsa-miR-4508	-4.60356	5.87409	8.07684
hsa-miR-5001-5p	-4.59422	5.81094	8.01076
hsa-miR-3648	-4.54323	1.58496	3.76868
hsa-miR-494-3p	-4.42826	1.66507	3.81181
hsa-miR-5100	-4.42072	2.21286	4.35714
hsa-miR-6858-5p	-4.39283	5.25962	7.39477
hsa-miR-4454	-4.3861	5.16222	7.29516
hsa-miR-6771-5p	-4.38318	2.30065	4.43263
hsa-miR-8085	-4.36133	2.02827	4.15304
hsa-miR-3935	-4.29327	1.58496	3.68704
hsa-miR-6802-5p	-4.28018	1.58496	3.68263
hsa-miR-4687-3p	-4.23097	6.64255	8.72354
hsa-miR-371b-5p	-4.18167	2.03842	4.1025
hsa-miR-4481	-4.15644	1.58496	3.64031
hsa-miR-1273c	-4.11486	1.58496	3.62581
hsa-miR-22-3p	-4.06193	2.55888	4.58105
hsa-miR-4484	-3.99653	9.85034	11.8491
hsa-miR-1237-5p	-3.89774	7.09206	9.0547
hsa-miR-4445-3p	-3.89419	1.58496	3.54629
hsa-miR-221-3p	-3.84609	2.15454	4.09793
hsa-miR-3940-5p	-3.80956	6.40634	8.33596
hsa-miR-125b-5p	-3.75706	3.95569	5.8653
hsa-miR-4492	-3.75575	2.74482	4.65392
hsa-miR-6847-5p	-3.75548	1.58496	3.49396
hsa-miR-6891-5p	-3.7071	1.58496	3.47525
hsa-miR-100-5p	-3.69456	6.23846	8.12386
hsa-miR-6126	-3.60752	8.83651	10.6875
hsa-miR-548aa	-3.60606	1.96436	3.81478
hsa-miR-548t-3p	-3.60606	1.96436	3.81478
hsa-miR-6812-5p	-3.60606	2.30359	4.15401
hsa-miR-610	-3.58323	1.58496	3.42623
hsa-miR-6879-5p	-3.56722	1.58496	3.41976
hsa-miR-570-3p	-3.54157	2.05775	3.88214
hsa-miR-6741-5p	-3.54157	1.64524	3.46963
hsa-miR-6779-5p	-3.54157	2.37828	4.20267
hsa-miR-4690-5p	-3.50706	1.89043	3.70069
hsa-miR-574-3p	-3.50272	2.56955	4.37803
hsa-miR-6791-5p	-3.45934	6.552	8.34249
hsa-miR-4298	-3.40951	1.58496	3.35453
hsa-miR-3135b	-3.35853	3.29764	5.04547
hsa-miR-6893-5p	-3.33074	1.58496	3.3208
hsa-miR-1908-5p	-3.30126	6.40339	8.12641
hsa-miR-6856-5p	-3.30084	1.73226	3.45509
hsa-miR-195-3p	-3.28926	1.76234	3.48011
hsa-miR-4253	-3.28187	1.58496	3.29948
hsa-miR-7114-5p	-3.22246	2.08266	3.77082
hsa-miR-4707-5p	-3.22188	5.63483	7.32273
hsa-miR-6782-5p	-3.15458	2.04192	3.69937
hsa-miR-6786-5p	-3.14354	7.33837	8.99076
hsa-miR-3196	-3.14069	7.24953	8.90061
hsa-miR-3162-5p	-3.09897	1.67722	3.30901
hsa-miR-3960	-3.08651	10.0202	11.6462
hsa-miR-6752-5p	-3.06873	6.15093	7.76857
hsa-miR-23b-3p	-3.06315	3.97161	5.58663
hsa-miR-4710	-3.00461	2.05268	3.63986
hsa-miR-1224-5p	-2.94249	1.58496	3.142
hsa-miR-211-3p	-2.94108	1.58938	3.14573
hsa-miR-3937	-2.91742	1.58496	3.12966
	-2.89335	7.74769	9.28043
hsa-miR-6850-5p	-2.8925	6.6713	8.20361
hsa-miR-7108-5p	-2.86989	7.03956	8.56056
hsa-miR-7977	-2.86689	1.81876	3.33825
hsa-miR-4694-3p	-2.85489	1.58496	3.0984
hsa-miR-338-5p	-2.85172	1.58496	3.0968
hsa-miR-4502	-2.84011	1.67725	3.1832
hsa-miR-4750-5p	-2.8332	1.58496	3.08739
hsa-miR-6800-5p	-2.80177	7.53199	9.01833
hsa-miR-6794-5p	-2.77539	4.74134	6.21403
hsa-miR-206	-2.76472	1.8482	3.31533
hsa-miR-1306-3p	-2.71027	1.58496	3.0234
hsa-miR-5688	-2.68804	1.58496	3.01152
hsa-miR-3656	-2.64543	7.71586	9.11936
hsa-miR-762	-2.64015	7.38421	8.78482
hsa-miR-4423-3p	-2.62831	1.64022	3.03436
hsa-miR-4516	-2.60708	8.44613	9.82857
hsa-miR-4793-3p	-2.57785	6.64224	8.00841
hsa-miR-3529-3p	-2.5711	1.58496	2.94735
hsa-miR-4261	-2.56843	1.58496	2.94585
hsa-miR-4695-5p	-2.56066	3.39975	4.75627
hsa-miR-3665	-2.55852	10.121	11.4763
hsa-miR-6504-3p	-2.55676	1.58496	2.93928
hsa-miR-4269	-2.55659	1.58496	2.93918
hsa-miR-27a-3p	-2.55205	2.25253	3.60419
hsa-miR-6088	-2.51847	9.30277	10.6353
hsa-miR-6125	-2.50639	8.95	10.2756
hsa-miR-1915-3p	-2.50437	8.86018	10.1846
hsa-miR-3679-5p	-2.48355	1.80352	3.11592
hsa-miR-6821-5p	-2.48108	6.94905	8.26002
hsa-miR-548d-3p	-2.47997	1.58496	2.89529
hsa-miR-3188	-2.47919	1.94685	3.25672
hsa-let-7b-3p	-2.4659	1.77297	3.07508
hsa-miR-4721	-2.43797	1.58496	2.87065
hsa-miR-411-3p	-2.43161	1.58496	2.86687
hsa-miR-5196-5p	-2.42077	1.58496	2.86043
hsa-miR-6753-5p	-2.38416	1.58496	2.83845
hsa-miR-6124	-2.37968	1.58496	2.83573
hsa-miR-34b-3p	-2.37651	1.58496	2.83381
hsa-miR-4535	-2.37651	1.58496	2.83381
hsa-miR-585-5p	-2.34376	1.58496	2.81379
hsa-miR-4773	-2.3326	1.58496	2.8069
hsa-miR-6827-5p	-2.33058	1.58496	2.80565
hsa-miR-212-3p	-2.32722	1.58496	2.80357
hsa-miR-6778-5p	-2.32328	1.64986	2.86602
hsa-miR-5739	-2.32094	1.58496	2.79968
hsa-miR-6869-5p	-2.31106	8.75394	9.96249
hsa-miR-4428	-2.29883	1.58496	2.78586
hsa-miR-670-5p	-2.29037	1.58496	2.78054
hsa-miR-4488	-2.27203	8.16223	9.34622
hsa-miR-564	-2.26303	1.58496	2.76322
hsa-miR-4466	-2.25278	9.09497	10.2667
hsa-miR-7975	-2.24972	1.58496	2.75471
hsa-miR-149-3p	-2.22971	7.45991	8.61676
hsa-miR-548z	-2.22888	2.63735	3.79367
hsa-miR-548h-3p	-2.22888	2.63735	3.79367
hsa-miR-99b-5p	-2.22339	1.87848	3.03124
hsa-miR-138-1-3p	-2.22339	1.7665	2.91926
hsa-miR-6824-5p	-2.22339	1.94056	3.09332
hsa-miR-634	-2.20986	1.58496	2.72892
hsa-miR-1183	-2.17767	1.58496	2.70775
hsa-miR-4787-5p	-2.17209	9.32755	10.4466
hsa-miR-4417	-2.17183	1.58496	2.70388
hsa-miR-3620-5p	-2.16818	6.17137	7.28786
hsa-miR-187-5p	-2.16436	1.58496	2.6989
hsa-miR-34c-3p	-2.16157	1.58496	2.69704
hsa-miR-377-3p	-2.15733	1.58496	2.69421
hsa-miR-4440	-2.11302	7.15499	8.2343
hsa-miR-7110-5p	-2.10706	2.6582	3.73343
hsa-miR-2861	-2.10462	8.5597	9.63326
hsa-miR-6785-5p	-2.09845	1.78861	2.85793
hsa-miR-5004-5p	-2.09162	1.85153	2.91615
hsa-miR-324-3p	-2.08114	1.58496	2.64234
hsa-miR-30b-5p	-2.07771	1.58496	2.63996
hsa-miR-4763-3p	-2.07177	6.62221	7.67307
hsa-miR-6769b-5p	-2.07103	1.58496	2.63531
hsa-miR-6808-5p	-2.05461	1.58496	2.62383
hsa-miR-548at-3p	-2.04786	1.58496	2.61908
hsa-miR-3177-3p	-2.02711	1.58496	2.60439
hsa-miR-6727-5p	-2.02055	8.29562	9.31037
hsa-miR-6089	-2.00602	10.5742	11.5785
